# Supplementary material for: Cryo-EM structure of the complete and ligand-saturated insulin receptor ectodomain
Source: J Cell Biol. 2019 Nov 14;219(1):e201907210. doi: 10.1083/jcb.201907210 (PMC7039211; doi:10.1083/jcb.201907210)
Supplement: Table S1 [file JCB_201907210_TableS1.xlsx]

## Sheet: Table S1
Cryo-EM data collection
Microscope	FEI Titan Krios GII
Voltage (kV)	300
Camera	Gatan K2-Summit
Energy Filter	Gatan Quantum-LS (GIF)
Pixel size (Å/pix)	1.059
Preset target global defocus range (μm)	0.5 - 3.5
3D reconstruction
Number of movies	8882
Initially selected particle candidates	2997079
Final number of particles	326257
ResolutionFSC independent half-maps (Å)	4.3
Local resolution range (Å)	4.1 – 7.6
Sharpening B-factor (Å2)	-140
Refinement
Number of atoms	30333
Residues	1966
Ligands	/
CCbox, CCmask, CCvolume (Afonine et al., 2018)	0.82, 0.72, 0.72
CCs of individual chains (Afonine et al., 2018)
Receptor dimer (chain IDs): A, B, C, D	0.74, 0.76, 0.74, 0.74
Head-bound insulins: E, F; G, H	0.76, 0.68; 0.78, 0.71
Stalk-bound insulins:I, J; K, L	0.78, 0.79; 0.79, 0.78
ResolutionFSC map versus model@0.143 (Å) (Afonine et al., 2018)	3.79
RMSD
Bond lengths (Å)	0.005
Bond angles (°)	0.964
Ramachandran favored (%)	82.3
Ramachandran gen. allowed (%)	17.7
Ramachandran disallowed (%)	0
MolProbity score	1.95
Clash score	4.8
