# Supplementary material for: Cryo-EM structure of the complete and ligand-saturated insulin receptor ectodomain
Source: J Cell Biol. 2019 Nov 14;219(1):e201907210. doi: 10.1083/jcb.201907210 (PMC7039211; doi:10.1083/jcb.201907210)
Supplement: Table S2 [file JCB_201907210_TableS2.xlsx]

## Sheet: Table S2
Polypeptide name, chain in pdb (residue range)	Subdomain (residue range)	Residues with map-to-model cc ≤ 0.6
IRα, chain A (1-719)	L1 (1-157)	Leu 2, Glu 24, Asn 25, Asn 111, Ile 112
	CR (158-310)	Cys 182, Thr 184, Cys 201, Thr 202, Cys 207, Cys 208, Cys 212, Asn 215, Cys 216, Cys 266, Met 294
	L2 (311-470)	Asn 397
	FnIII-1 (471-595)	-
	FnIII-2α (596-637)	Gln 610
	IDα (638-688)	Asp 645, Tyr 646, Lys 649, Phe 662, Glu 663, Ser 664, Ser 667, Gln 668, Lys 669, His 670, Glu 676, Asp 677, Ser 678, Ala 679, Gly 680
	αCT (689-723)	Phe 714
IRβ, chain B (756-917)	IDβ (724-755)	Absent from model
	FnIII-2β (756-808)	His 775, Phe 776,
	FnIII-3 (809-917)	Gly 840, Leu 844, Tyr 845, Glu 846, Val 847, Gly 853, Asp 854, Glu 855, Cys 860, Val 861, Ser 862, Gly 880, Asn 881, Asn 881, Tyr 882, Val 884, Ile 886, Arg 887, Ala 888, Thr 898, Phe 903, Val 905, Ser 913
IRα’, chain C (1-719), partial density for furin cleavage site (720-723) present in reconstruction	L1’ (1-157)	Asn 15, Asn 25, Leu 37, Asn 111, Tyr 127, Asp 138
	CR’ (158-310)	Thr 172, Val 191, Cys 192, Cys 201, Thr 202, Cys 208, Cys 212, Asn 215, Cys 216, Arg 229, Cys 237
	L2’ (311-470)	-
	FnIII-1’ (471-595)	Ser 573
	FnIII-2α’ (596-637)	Asn 606, Ser 607, Gln 610
	IDα’ (638-688)	Cys 647, Gly 650, Leu 651, Lys 652, Thr 657, Trp 658, Ser 659, Pro 660, Pro 661, Phe 662, Glu 663, Ser 664, Glu 665, Asp 666, Ser 667, Gln 668, Lys 669, His 670, Asn 671, Gln 672, Ser 673, Glu 674, Glu 676, Asp 677, Ala 679, Cys 683
IRβ’, chain D (756-917)	IDβ’ (724-755)	Absent from cryo-EM structure
	FnIII-2β’ (756-808)	His 756, Phe 776, Arg 804
	FnIII-3’ (809-917)	Asn 826, Asn 839, Gly 840, Leu 841, Glu 846, Gly 853, Asp 854, Glu 855, Gly 871, Arg 875, Val 884, Arg 885, Ile 886, Gly 895, Val 905
Insulin 1 A, chain E (1-21)	A-chain	Tyr 19
Insulin 1 B, chain F (1-30)	B-chain	Gly 23, Phe 25
Insulin 1’ A, chain G (1-21)	A-chain	-
Insulin 1’ B, chain H (1-30)	B-chain	Arg 22, Phe 25
Insulin 2 A, chain I (1-21)	A-chain	-
Insulin 2 B, chain J (1-30)	B-chain	-
Insulin 2’ A, chain K (1-21)	A-chain	-
Insulin 2’ B, chain L (1-30)	B-chain	-
