# Supplementary material for: Cryo-EM structure of the complete and ligand-saturated insulin receptor ectodomain
Source: J Cell Biol. 2019 Nov 14;219(1):e201907210. doi: 10.1083/jcb.201907210 (PMC7039211; doi:10.1083/jcb.201907210)
Supplement: Table S3 [file JCB_201907210_TableS3.xlsx]

## Sheet: Table S3
Residue (Monomer 1)	Residue (Monomer 2)	Glycan composition
N-linked glycosylation sites
Asn16	Asn16’	GlcNAC2Man5
Asn25	Asn25’	GlcNAC4Man3Gal2Fuc
Asn111	Asn111’	GlcNAC2Man9
Asn215	Asn215’	GlcNAC2Man6
Asn255	Asn255’	GlcNAC4Man3Gal2Fuc
Asn295	Asn295’	GlcNAC4Man3Gal2Fuc
Asn337	Asn337’	GlcNAC2Man5
Asn397	Asn397’	GlcNAC2Man5
Asn418	Asn418’	GlcNAC4Man3Gal2Fuc
Asn514	Asn514’	GlcNAC2Man5
Asn606	Asn606’	GlcNAC4Man3Gal2Fuc
Asn624	Asn624’	GlcNAC4Man3Gal2Fuc
Asn671	Asn671’	GlcNAC6Man3Gal4Fuc
Asn730	Asn730’	GlcNAC4Man3Gal2Fuc
Asn743	Asn743’	GlcNAC4Man3Gal2Fuc
Asn881	Asn881’	GlcNAC4Man3Gal2Fuc
Asn894	Asn894’	GlcNAC2Man6
O-linked glycosylation sites
Thr732	Thr732’	(GalNAC.Gal)2
Thr737	Thr737’	(GalNAC.Gal)2
Ser745	Ser745’	(GalNAC.Gal)3
Ser746	Ser746’	(GalNAC.Gal)3
Thr747	Thr747’	(GalNAC.Gal)3
Thr751	Thr751’	(GalNAC.Gal)3
