# Supplementary material for: Cryo-EM structure of the complete and ligand-saturated insulin receptor ectodomain
Source: J Cell Biol. 2019 Nov 14;219(1):e201907210. doi: 10.1083/jcb.201907210 (PMC7039211; doi:10.1083/jcb.201907210)
Supplement: Table S4 [file JCB_201907210_TableS4.xlsx]

## Sheet: Table S4
Ligand	Residue pairs	C-α distance in cryo-EM structure (Å)	C-α distance in MD simulations (Å)
			R1	R2	R3	R4	R5	R6	R7	R8	R9	R10
Insulin 1	Phe B24 – Leu B15	8.7	10.24	10.74	13.32	12.61	8.4	9.71	10.38	9.41	6.96	11.51
	Phe B25 – Leu B15	11.49	13.32	14.25	15.52	15.32	11.92	13.25	13.32	12.4	9.41	14.33
	Tyr B26 – Val B12	13.73	16.43	16.82	16.79	18.02	13.84	16.64	15.49	14.79	13.39	16.55
	Thr B27 – Val B12	17.54	19.04	20.29	19.43	20.88	17.02	20.17	18.13	18.46	17.11	20
	Pro B28 – Gly B8	23.91	23.96	26.6	21.49	25.76	22.45	26.04	22.03	25.57	23.46	25.56
	Lys B29 – Gly B8	27.05	24.46	28.94	21.08	28.46	24.17	29.14	21.37	26.77	26.04	27.7
	Thr B30 – Gly B8	26.75	26.3	27.62	22.6	30.73	22.73	30.5	22	29.52	27	30.18
Insulin 1'	Phe B24 – Leu B15	9.63	10.27	12.89	11.86	13.88	14.34	17.3	11.55	12.25	8.91	10.31
	Phe B25 – Leu B15	13.35	13.77	15.39	15.37	17.28	17.21	20.33	15.18	15.44	12.54	13.07
	Tyr B26 – Val B12	17.82	16.45	19.78	18.12	21.83	20.35	22.31	17.05	17.76	15.06	15.52
	Thr B27 – Val B12	21.23	19.01	22.51	20.36	24.5	22.31	25.84	20.39	18.95	18.72	17.56
	Pro B28 – Gly B8	27.47	26.73	30.85	24.85	33.04	32.15	32.81	27.4	21.85	23.53	22.21
	Lys B29 – Gly B8	27.12	27.25	33.65	26.25	35.32	34.3	33.68	27.67	24.72	24.59	22.82
	Thr B30 – Gly B8	28.12	29.27	35.36	27	37.46	37.15	35.04	30.01	25.81	27.42	25
Insulin 2	Phe B24 – Leu B15	6.5	9.83	7.27	8.32	8.22	8.07	8.32	8	6.79	7.12	6.97
	Phe B25 – Leu B15	7.77	11.43	9.12	11.3	10.96	10.3	8.79	11.14	8.32	10.04	8.97
	Tyr B26 – Val B12	7.15	10.1	6.37	11.64	11.77	9.82	7.32	13.43	8.19	8.81	7.2
	Thr B27 – Val B12	7.68	11.88	6.88	13.69	14.56	12.29	7.91	14.9	7.73	7.38	10.3
	Pro B28 – Gly B8	8.33	6.12	4.57	12.66	17.66	14.6	6	17.9	12.41	6.36	13.46
	Lys B29 – Gly B8	9.79	9.34	5.31	14.69	18.59	15.69	4.86	17.98	11.88	6.25	17.01
	Thr B30 – Gly B8	12.95	10.97	8.92	15.13	20.84	16.7	5.5	20.1	11.52	8.29	18.28
Insulin 2'	Phe B24 – Leu B15	7.63	8.45	8.55	8.18	8.77	8.04	7.98	8	8.27	9.45	7.8
	Phe B25 – Leu B15	9.26	10.95	10.9	10.68	11.3	10.01	10.31	10.69	11.23	12.11	9.89
	Tyr B26 – Val B12	7.03	12.75	9.16	9.42	8.94	9.09	8.23	9.24	11.23	12.9	7.76
	Thr B27 – Val B12	9.91	15.01	10.29	7.81	7.35	10.64	10.24	9.32	11.43	14.37	8.33
	Pro B28 – Gly B8	10.14	21.28	11.49	9.18	8.74	10.35	11.08	7.85	8.85	16	8.29
	Lys B29 – Gly B8	9.25	21.98	10.9	7.37	7.35	10.28	10.44	5.84	10.3	17.2	8.28
	Thr B30 – Gly B8	9.3	23.27	11.5	9.29	8.21	9.38	10.14	6.58	10.32	19.34	10.16
